# Supplementary material for: Gut Microbiota Modulation as a Therapeutic Strategy for Insomnia: A Systematic Review of Nutritional and Botanical Interventions
Source: Biomolecules. 2026 Jun 23;16(7):933. doi: 10.3390/biom16070933 (PMC13406307; doi:10.3390/biom16070933)
Supplement: Supplementary file 1 [file biomolecules-16-00933-s001.zip]

Archive with 3 entries (3 files):
- Table S1-S4.pdf
- Table S5 PRISMA_2020_checklist.pdf
- Table S6 PRISMA_2020_abstract_checklist.pdf
